# Supplementary material for: Fourier Transform Infrared Microspectroscopy Combined with Principal Component Analysis and Artificial Neural Networks for the Study of the Effect of β-Hydroxy-β-Methylbutyrate (HMB) Supplementation on Articular Cartilage
Source: Int J Mol Sci. 2021 Aug 25;22(17):9189. doi: 10.3390/ijms22179189 (PMC8430473; doi:10.3390/ijms22179189)
Supplement: Supplementary file 1 [file ijms-22-09189-s001.zip]

Archive with 7 entries (7 files):
- Supplementary Material/Figure S1.tif
- Supplementary Material/Figure S2.tif
- Supplementary Material/Figure S3.tif
- Supplementary Material/Figure S4.jpg
- Supplementary Material/Figure S5.tif
- Supplementary Material/Figure S6.tif
- Supplementary Material/SUPPLEMENTARY MATERIAL.pdf
